# Supplementary material for: Manx shearwater (Puffinus puffinus) rafting behaviour revealed by GPS tracking and behavioural observations
Source: PeerJ. 2019 Oct 21;7:e7863. doi: 10.7717/peerj.7863 (PMC6812691; doi:10.7717/peerj.7863)
Supplement: Code S1 [file peerj-07-7863-s002.r]

#######################################
#######################################
##### R Script for                #####
##### Identifying rafting         #####
##### from GPS data,              #####
##### data conversions and        #####
##### and statistical analyses    #####  
#####                             #####
#######################################
#######################################

# Set the working directory:

setwd(" ")

# Load packages:

library(multirich); library(reshape2); library(dplyr); 
library(plyr); library(ggplot2); library(extrafont); library(extrafontdb)

# ________________________________________________________________________________
# ________________________________________________________________________________
# Code order:
#
# 1. Read in 83 csv files containing Manx shearwater GPS data;
# 2. For each GPS file (1-83) calculate the bearings between each GPS fix;
# 3. Make each dataframe into a list, combine all lists, and save as "all_tracks";
# 4. Extract the rafting data from the all_tracks dataframe;
# 5. Use the Vincente equation to calculate the distance between successive GPS fixes;
# 6. Calculate the speed of Manx shearwaters from GPS data;
# 7. Identifying the cut off between rafting and flying;
# 8. Calculate the distance from Skomer for all and retain only those >200 m and <5000 m;
# 9. Combine the weather and GPS data ready for circular analysis;
# 10. Statistics
# ________________________________________________________________________________
# ________________________________________________________________________________


# ________________________________________________________________________________
# 1. Read in 83 .csv files containing GPS data from individual birds:
# ________________________________________________________________________________

dat1 <- read.csv("1.csv", header= TRUE)
dat2 <- read.csv("2.csv", header= TRUE)
dat3 <- read.csv("3.csv", header= TRUE)
dat4 <- read.csv("4.csv", header= TRUE)
dat5 <- read.csv("5.csv", header= TRUE)
dat6 <- read.csv("6.csv", header= TRUE)
dat7 <- read.csv("7.csv", header= TRUE)
dat8 <- read.csv("8.csv", header= TRUE)
dat9 <- read.csv("9.csv", header= TRUE)
dat10 <- read.csv("10.csv", header= TRUE)
dat11 <- read.csv("11.csv", header= TRUE)
dat12 <- read.csv("12.csv", header= TRUE)
dat13 <- read.csv("13.csv", header= TRUE)
dat14 <- read.csv("14.csv", header= TRUE)
dat15 <- read.csv("15.csv", header= TRUE)
dat16 <- read.csv("16.csv", header= TRUE)
dat17 <- read.csv("17.csv", header= TRUE)
dat18 <- read.csv("18.csv", header= TRUE)
dat19 <- read.csv("19.csv", header= TRUE)
dat20 <- read.csv("20.csv", header= TRUE)
dat21 <- read.csv("21.csv", header= TRUE)
dat22 <- read.csv("22.csv", header= TRUE)
dat23 <- read.csv("23.csv", header= TRUE)
dat24 <- read.csv("24.csv", header= TRUE)
dat25 <- read.csv("25.csv", header= TRUE)
dat26 <- read.csv("26.csv", header= TRUE)
dat27 <- read.csv("27.csv", header= TRUE)
dat28 <- read.csv("28.csv", header= TRUE)
dat29 <- read.csv("29.csv", header= TRUE)
dat30 <- read.csv("30.csv", header= TRUE)
dat31 <- read.csv("31.csv", header= TRUE)
dat32 <- read.csv("32.csv", header= TRUE)
dat33 <- read.csv("33.csv", header= TRUE)
dat34 <- read.csv("34.csv", header= TRUE)
dat35 <- read.csv("35.csv", header= TRUE)
dat36 <- read.csv("36.csv", header= TRUE)
dat37 <- read.csv("37.csv", header= TRUE)
dat38 <- read.csv("38.csv", header= TRUE)
dat39 <- read.csv("39.csv", header= TRUE)
dat40 <- read.csv("40.csv", header= TRUE)
dat41 <- read.csv("41.csv", header= TRUE)
dat42 <- read.csv("42.csv", header= TRUE)
dat43 <- read.csv("43.csv", header= TRUE)
dat44 <- read.csv("44.csv", header= TRUE)
dat45 <- read.csv("45.csv", header= TRUE)
dat46 <- read.csv("46.csv", header= TRUE)
dat47 <- read.csv("47.csv", header= TRUE)
dat48 <- read.csv("48.csv", header= TRUE)
dat49 <- read.csv("49.csv", header= TRUE)
dat50 <- read.csv("50.csv", header= TRUE)
dat51 <- read.csv("51.csv", header= TRUE)
dat52 <- read.csv("52.csv", header= TRUE)
dat53 <- read.csv("53.csv", header= TRUE)
dat55 <- read.csv("55.csv", header= TRUE)
dat56 <- read.csv("56.csv", header= TRUE)
dat57 <- read.csv("57.csv", header= TRUE)
dat58 <- read.csv("58.csv", header= TRUE)
dat59 <- read.csv("59.csv", header= TRUE)
dat60 <- read.csv("60.csv", header= TRUE)
dat61 <- read.csv("61.csv", header= TRUE)
dat62 <- read.csv("62.csv", header= TRUE)
dat63 <- read.csv("63.csv", header= TRUE)
dat64 <- read.csv("64.csv", header= TRUE)
dat66 <- read.csv("66.csv", header= TRUE)
dat67 <- read.csv("67.csv", header= TRUE)
dat68 <- read.csv("68.csv", header= TRUE)
dat69 <- read.csv("69.csv", header= TRUE)
dat70 <- read.csv("70.csv", header= TRUE)
dat71 <- read.csv("71.csv", header= TRUE)
dat72 <- read.csv("72.csv", header= TRUE)
dat73 <- read.csv("73.csv", header= TRUE)
dat74 <- read.csv("74.csv", header= TRUE)
dat75 <- read.csv("75.csv", header= TRUE)
dat76 <- read.csv("76.csv", header= TRUE)
dat77 <- read.csv("77.csv", header= TRUE)
dat78 <- read.csv("78.csv", header= TRUE)
dat79 <- read.csv("79.csv", header= TRUE)
dat80 <- read.csv("80.csv", header= TRUE)
dat81 <- read.csv("81.csv", header= TRUE)
dat82 <- read.csv("82.csv", header= TRUE)
dat83 <- read.csv("83.csv", header= TRUE)


# ________________________________________________________________________________
# 2. For each GPS file (1-83) calculate the bearings between each GPS fix:
# ________________________________________________________________________________

deg2rad <- function(deg) return(deg*pi/180)
rad2deg <- function(rad) {(rad * 180) / (pi)}


dat1$Lat_rad <- deg2rad(dat1$Latitude)
dat1$Long_rad <- deg2rad(dat1$Longitude)

dat1$Lat_rad2 <- c(dat1$Lat_rad[2:nrow(dat1)], NA)
dat1$Long_rad2 <- c(dat1$Long_rad[2:nrow(dat1)], NA)


dat1$bearing <- atan2(sin(dat1$Long_rad2-dat1$Long_rad)*cos(dat1$Lat_rad2), cos(dat1$Lat_rad)*sin(dat1$Lat_rad2)-sin(dat1$Lat_rad)*cos(dat1$Lat_rad2)*cos(dat1$Long_rad2-dat1$Long_rad))

dat1$bearing <- rad2deg(dat1$bearing)

dat1$bearing <- abs(dat1$bearing)


# ________________________________________________________________________________
# 3. Make each csv into a list:
# ________________________________________________________________________________

list<- list(dat1, dat2,dat3,dat4,dat5,dat6,dat7,dat8,dat9,dat10,dat11, 
            dat12,dat13,dat14,dat15,dat16,dat17,dat18,dat19,dat20,dat21, 
            dat22,dat23,dat24,dat25,dat26,dat27,dat28,dat29,dat30,dat31, 
            dat32,dat33,dat34,dat35,dat36,dat37,dat38,dat39,dat40,dat41, 
            dat42,dat43,dat44,dat45,dat46,dat47,dat48,dat49,dat50,dat51, 
            dat52,dat53,dat55,dat56,dat57,dat58,dat59,dat60,dat61,dat62,
            dat63,dat64,dat66,dat67,dat68,dat69,dat70,dat71,dat72,dat73,
            dat74,dat75,dat76,dat77,dat78,dat79,dat80,dat81,dat82,dat83)

# Assign each list a bird ID:

list[[1]]$ID <- "bird 1"
list[[2]]$ID <- "bird 2"
list[[3]]$ID <- "bird 3"
list[[4]]$ID <- "bird 4"
list[[5]]$ID <- "bird 5"
list[[6]]$ID <- "bird 6"
list[[7]]$ID <- "bird 7"
list[[8]]$ID <- "bird 8"
list[[9]]$ID <- "bird 9"
list[[10]]$ID <- "bird 10"
list[[11]]$ID <- "bird 11"
list[[12]]$ID <- "bird 12"
list[[13]]$ID <- "bird 13"
list[[14]]$ID <- "bird 14"
list[[15]]$ID <- "bird 15"
list[[16]]$ID <- "bird 16"
list[[17]]$ID <- "bird 17"
list[[18]]$ID <- "bird 18"
list[[19]]$ID <- "bird 19"
list[[20]]$ID <- "bird 20"
list[[21]]$ID <- "bird 21"
list[[22]]$ID <- "bird 22"
list[[23]]$ID <- "bird 23"
list[[24]]$ID <- "bird 24"
list[[25]]$ID <- "bird 25"
list[[26]]$ID <- "bird 26"
list[[27]]$ID <- "bird 27"
list[[28]]$ID <- "bird 28"
list[[29]]$ID <- "bird 29"
list[[30]]$ID <- "bird 30"
list[[31]]$ID <- "bird 31"
list[[32]]$ID <- "bird 32"
list[[33]]$ID <- "bird 33"
list[[34]]$ID <- "bird 34"
list[[35]]$ID <- "bird 35"
list[[36]]$ID <- "bird 36"
list[[37]]$ID <- "bird 37"
list[[38]]$ID <- "bird 38"
list[[39]]$ID <- "bird 39"
list[[40]]$ID <- "bird 40"
list[[41]]$ID <- "bird 41"
list[[42]]$ID <- "bird 42"
list[[43]]$ID <- "bird 43"
list[[44]]$ID <- "bird 44"
list[[45]]$ID <- "bird 45"
list[[46]]$ID <- "bird 46"
list[[47]]$ID <- "bird 47"
list[[48]]$ID <- "bird 48"
list[[49]]$ID <- "bird 49"
list[[50]]$ID <- "bird 50"
list[[51]]$ID <- "bird 51"
list[[52]]$ID <- "bird 52"
list[[53]]$ID <- "bird 53"
list[[54]]$ID <- "bird 54"
list[[55]]$ID <- "bird 55"
list[[56]]$ID <- "bird 56"
list[[57]]$ID <- "bird 57"
list[[58]]$ID <- "bird 58"
list[[59]]$ID <- "bird 59"
list[[60]]$ID <- "bird 60"
list[[61]]$ID <- "bird 61"
list[[62]]$ID <- "bird 62"
list[[63]]$ID <- "bird 63"
list[[64]]$ID <- "bird 64"
list[[65]]$ID <- "bird 65"
list[[66]]$ID <- "bird 66"
list[[67]]$ID <- "bird 67"
list[[68]]$ID <- "bird 68"
list[[69]]$ID <- "bird 69"
list[[70]]$ID <- "bird 70"
list[[71]]$ID <- "bird 71"
list[[72]]$ID <- "bird 72"
list[[73]]$ID <- "bird 73"
list[[74]]$ID <- "bird 74"
list[[75]]$ID <- "bird 75"
list[[76]]$ID <- "bird 76"
list[[77]]$ID <- "bird 77"
list[[78]]$ID <- "bird 78"
list[[79]]$ID <- "bird 79"
list[[80]]$ID <- "bird 80"
list[[81]]$ID <- "bird 81"
list[[82]]$ID <- "bird 82"
list[[83]]$ID <- "bird 83"

# Bind all lists into one dataframe "all_tracks":

all_tracks <- do.call("rbind", list)

head(all_tracks)

setwd("C:/Users/cerre/Desktop/Manxie Rafts/GPS SECTION")

write.csv(all_tracks, "all_tracks.csv")


# ________________________________________________________________________________
# 4. Extract the rafting data from the all_tracks dataframe
# ________________________________________________________________________________

# Rename the data:

data <- all_tracks

# Add new column with combined date and time:

data$date_time <- paste(data$Date, data$Time, sep = " ") 

# Add a new column which makes the date_time column in POSIXct format:

data$POSIXct <- as.POSIXct(data$date_time, format = "%Y/%m/%d %H:%M:%S", tz = "gmt")
head(data)

# Add two columns which change the Latitude and Longitude columns to radians:

data$Lat_rad <- deg2rad(data$Latitude)
data$Long_rad <- deg2rad(data$Longitude)

# Add two columns which deletes the first row of the Lat_rad and Long_rad columns
# and replaces the last row with "NA":

data$Lat_rad2 <- c(data$Lat_rad[2:nrow(data)], NA)
data$Long_rad2 <- c(data$Long_rad[2:nrow(data)], NA)

# ________________________________________________________________________________
# 5. Use the Vincente equation to calculate the distance between successive GPS fixes.
# Adds new column "distance" for distance between fixes in km:

# Vincente Code from:
# Pineda-Krch, M. 2010, Great-circle distance calculations in R, [Online], 
# Available: https://www.r-bloggers.com/great-circle-distance-calculations-in-r/ [accessed 2016, September 17th].

# ________________________________________________________________________________

gcd.vif <- function(long1, lat1, long2, lat2) {
  # WGS-84 ellipsoid parameters
  a <- 6378137         # length of major axis of the ellipsoid (radius at equator)
  b <- 6356752.314245  # ength of minor axis of the ellipsoid (radius at the poles)
  f <- 1/298.257223563 # flattening of the ellipsoid
  
  L <- long2-long1 # difference in longitude
  U1 <- atan((1-f) * tan(lat1)) # reduced latitude
  U2 <- atan((1-f) * tan(lat2)) # reduced latitude
  sinU1 <- sin(U1)
  cosU1 <- cos(U1)
  sinU2 <- sin(U2)
  cosU2 <- cos(U2)
  
  cosSqAlpha <- NULL
  sinSigma <- NULL
  cosSigma <- NULL
  cos2SigmaM <- NULL
  sigma <- NULL
  
  lambda <- L
  lambdaP <- 0
  iterLimit <- 100
  while (abs(lambda-lambdaP) > 1e-12 & iterLimit>0) {
    sinLambda <- sin(lambda)
    cosLambda <- cos(lambda)
    sinSigma <- sqrt( (cosU2*sinLambda) * (cosU2*sinLambda) +
                        (cosU1*sinU2-sinU1*cosU2*cosLambda) * (cosU1*sinU2-sinU1*cosU2*cosLambda) )
    if (sinSigma==0) return(0)  # Co-incident points
    cosSigma <- sinU1*sinU2 + cosU1*cosU2*cosLambda
    sigma <- atan2(sinSigma, cosSigma)
    sinAlpha <- cosU1 * cosU2 * sinLambda / sinSigma
    cosSqAlpha <- 1 - sinAlpha*sinAlpha
    cos2SigmaM <- cosSigma - 2*sinU1*sinU2/cosSqAlpha
    if (is.na(cos2SigmaM)) cos2SigmaM <- 0  # Equatorial line: cosSqAlpha=0
    C <- f/16*cosSqAlpha*(4+f*(4-3*cosSqAlpha))
    lambdaP <- lambda
    lambda <- L + (1-C) * f * sinAlpha *
      (sigma + C*sinSigma*(cos2SigmaM+C*cosSigma*(-1+2*cos2SigmaM*cos2SigmaM)))
    iterLimit <- iterLimit - 1
  }
  if (iterLimit==0) return(NA)  # formula failed to converge
  uSq <- cosSqAlpha * (a*a - b*b) / (b*b)
  A <- 1 + uSq/16384*(4096+uSq*(-768+uSq*(320-175*uSq)))
  B <- uSq/1024 * (256+uSq*(-128+uSq*(74-47*uSq)))
  deltaSigma = B*sinSigma*(cos2SigmaM+B/4*(cosSigma*(-1+2*cos2SigmaM^2) -
                                             B/6*cos2SigmaM*(-3+4*sinSigma^2)*(-3+4*cos2SigmaM^2)))
  s <- b*A*(sigma-deltaSigma) / 1000
  
  return(s) # Distance in km
}


data$distance <- NA

isEmpty <- function(x) {
  return(length(x)==0)
}


for(i in 1:(nrow(data)-1)){
  if(isEmpty(gcd.vif(data$Long_rad[i], data$Lat_rad[i], data$Long_rad2[i], data$Lat_rad2[i]))){
    data$distance[i] <- 0
  } else { 
    data$distance[i] <- gcd.vif(data$Long_rad[i], data$Lat_rad[i], data$Long_rad2[i], data$Lat_rad2[i]) 
  }
}

data$distance <- as.numeric(data$distance)


# ________________________________________________________________________________
# 6. Calculate the speed of Manx shearwaters from GPS data.
# ________________________________________________________________________________

#Create a second POSIXct column to allow calculate the time between two GPS fixes:

data$POSIXct2 <- as.POSIXct(c(as.character(data$POSIXct)[2:nrow(data)], NA), tz = "gmt")
head(data) 

data$time_diff <- difftime(data$POSIXct2, data$POSIXct, units = "secs")

# Change from km to m:

data$distance_m <- data$distance*1000

# Calculate speed in m/s:

data$calc_speed <- data$distance_m/as.numeric(data$time_diff)
head(data)

# Remove erroneous GPS fixes that exceed 30 m/s

data <- data[which(data$calc_speed < 30),]


# ________________________________________________________________________________
# 7. Identifying the cut off between rafting and flying.                           
# ________________________________________________________________________________
library(mixtools)
mix <- normalmixEM(data$calc_speed, k = 2) 

plot(mix, which = 2) 

# Speed distributions showing ~2.5 m/s is the cut off between rafting and flying, so
# will now use this to separate the two behaviours:

data$b_state <- ifelse(data$calc_speed > 2.5, 2, 1)

# Create new dataframe only containing rafting behaviours:

rafting<-data[which(data$b_state=='1'),]


# ________________________________________________________________________________
# 8. Calculate the distance from Skomer colony for all and retain only 
#    those >200m and <5000m
# ________________________________________________________________________________

# Lat and long for tracked Manx shearwater colony on Skomer Island:

lat1<- deg2rad(51.73724783452497)
long1<- deg2rad(-5.2821654081344604)


# Change lat and long to radians 

rafting$lat2<- deg2rad(rafting$Latitude)
rafting$long2<- deg2rad(rafting$Longitude)


# Spherical trigonometry to calculate the distance of rafts from the colony

rafting$a<- sin((rafting$lat2-lat1)/2)^2+cos(lat1)*cos(rafting$lat2)*sin((rafting$long2-long1)/2)^2

rafting$c <- 2*atan2(sqrt(rafting$a), sqrt(1-rafting$a))

rafting$dist_from_skomer <- 6371000*rafting$c

# Assign a cut off for values closer and further away than 5 km 

rafting$five_km_cut_off <- ifelse(rafting$dist_from_skomer > 5000, 2, 1)

# Remove values within 200 m of the island 
# Note: This removes majority of GPS fixes on land. All remaining fixes were manually removed.

rafting$behaviour2<- ifelse(rafting$dist_from_skomer > 200, 2, 1)

# Create new dataframe with only fixes >200 m and <5000 m from the Skomer colony

GPS_5km <-rafting[which(rafting$five_km_cut_off=='1' & rafting$behaviour2=='2'),]


# ________________________________________________________________________________
# 9. Combine the weather and GPS data ready for circular analysis
# ________________________________________________________________________________

# Read in weather data from Wooltack Point:

weather<- read.csv("weather.csv", header = TRUE)

# Add in an extra date and time column, and it's POSIXct form for GPS and weather dataframes:

## For GPS:

GPS_5km$date_time2 <- paste(GPS_5km$Date, GPS_5km$Time, sep = " ") 

GPS_5km$POSIXct3 <- as.POSIXct(GPS_5km$date_time2, format = "%d/%m/%Y %H:%M:%S", tz = "gmt")


## For weather:

weather$date_time <- paste(weather$Date, weather$Time, sep = " ") 

weather$POSIXct <- as.POSIXct(weather$date_time2, format = "%d/%m/%Y %H:%M:%S", tz = "gmt")


# Identify the closest date and time from the weather dataframe to the GPS dataframe:

closest_date <- c()
for(i in 1:length(GPS_5km$POSIXct3)){
  closest_date[i] <- weather$POSIXct[which.min(abs(GPS_5km$POSIXct3[i] - weather$POSIXct))]
}

# Add the closest date column to the GPS_5km dataframe:  

GPS_5km$closest_date <- closest_date

# Match the weather GPS and weather data

weather$numbers <- as.numeric(weather$POSIXct)

GPS_5km$match<- match(GPS_5km$closest_date, weather$numbers)

GPS_5km$wind <- weather$WindDir[match(GPS_5km$closest_date, weather$numbers)]

# Save file:

write.csv(file="GPS_5km.csv", GPS_5km, row.names = FALSE)


# ________________________________________________________________________________
# 10. Statistics
# ________________________________________________________________________________

rafts <- read.csv("Supplemental Data S3.csv") #read in behavioural observation data

GPS_5km <- read.csv("Supplemental Data S4.csv") #read in GPS data

# ________________________________________________________________________________
#  Jammalamadaka-Sarma Circular Correlations
# ________________________________________________________________________________

library(circular)
deg2rad<- function(deg) return(deg*pi/180)  # To change values from degrees to radians

#For behavioural obervations:
#______________________________

rafts$bearing_rad <- deg2rad(rafts$bearing) # Change raft bearings from degrees to radians
rafts$wind_rad <- deg2rad(rafts$wind_dir)   # Change wind direction bearings from degrees to radians

bearing_rad<- circular(rafts$bearing_rad)   # Make rafting values circular
wind_rad<- circular(rafts$wind_rad)         # Make wind values circular

cor.circular(y=bearing_rad, x=wind_rad, test=TRUE) # Run the Jammalamadaka-Sarma Circular Correlation and give p-value  

#For GPS tracks:
#____________________

GPS_5km$bearing_rad <- deg2rad(GPS_5km$bearing)   # Change GPS raft bearings from degrees to radians
GPS_5km$wind_rad <- deg2rad(GPS_5km$wind)         # Change wind direction bearings from degrees to radians

bearing_rad<- circular(GPS_5km$bearing_rad)    # Make rafting values circular
wind_rad<- circular(GPS_5km$wind_rad)          # Make wind values circular

cor.circular(y=bearing_rad, x=wind_rad, test=TRUE) # Run the Jammalamadaka-Sarma Circular Correlation and give p-value


# ________________________________________________________________________________
#  Model selection procedure for number of birds in rafts (count) ~ wind speed
# ________________________________________________________________________________

library(nlme)
library(MASS)

m1 <- glm.nb(count~wind_speed, data = rafts) 
plot(m1) #poor fit to the data (negative binomial)

m2 <- lme(count~wind_speed, random=~1|location, method = "ML", data = rafts) #poor fit to the data so must transform
qqnorm(m2)
plot(m2)
hist(resid(m2))

m3 <- lme(log(count)~wind_speed, random=~1|location, method = "ML", data = rafts) 
qqnorm(m3)
plot(m3)
hist(resid(m3))

m4 <- gls(log(count)~wind_speed, method = "ML", data = rafts) 
qqnorm(m4)
plot(m4)
hist(resid(m4))

rafts$julian<- strptime(rafts$date, "%d/%m/%Y")$yday # converted days to Julian days

m5 <-gls(log(count)~wind_speed,cor=corARMA(q=4,form=~1|julian), method="ML", data = rafts) #inclusion of autocorrelation reduced the AIC score 
qqnorm(m5)
plot(m5)
hist(resid(m5)) #meets assumptions of the model and is a good fit

m6 <-gls(log(count)~1,cor=corARMA(q=4,form=~1|julian), method="ML", data = rafts) #the model is a significant improvement from the null model

anova(m5, m6)

m7 <-gls(log(count)~wind_speed,cor=corARMA(q=5,form=~1|julian), method="ML", data = rafts) 
m8 <-gls(log(count)~1,cor=corARMA(q=5,form=~1|julian), method="ML", data = rafts) 

anova(m7, m8)

# Increasing the autocorrelation to q = 5 reduced the model AIC score, however, the model (m7) 
# was not a significant improvement from the null model (m8) therefore  an autocorrelation of 
# q = 4 (m5) was selected because it offered a significant improvement from the null model (m6).


#including location has no effect for count and does not improve the model, therefore will not be included
m9 <-gls(log(count)~wind_speed*location,cor=corARMA(q=4,form=~1|julian), method="ML", data = rafts)
anova(m5, m9)

#Final accepted model = m5 
summary(m5)


# ________________________________________________________________________________
#  GAMMs to describe the trends in raft distance from shore through time 
#  and number of birds in nearshore waters through time
# ________________________________________________________________________________

# For raft distance from shore through time:
#_______________________________________________________

m10<- gamm(dist_from_skomer~s(hour), data = GPS_5km, random = list(ID=~1), family = poisson)

plot(m10$gam)

# For number of birds in nearshore water through time:
#_______________________________________________________

library(dplyr)
num_birds <- GPS_5km %>% group_by(hour) %>% count(ID) 
num_birds <- num_birds %>% group_by(hour) %>% summarise(no_rows = length(ID)) #summarise number of birds per hour 

# must add the hours that have no birds 
library(tidyverse)

num_birds <- add_row(num_birds, hour = "13", no_rows = 0)
num_birds <- add_row(num_birds, hour = "8", no_rows = 0)
num_birds <- add_row(num_birds, hour = "9", no_rows = 0)
num_birds <- add_row(num_birds, hour = "11", no_rows = 0)

colnames(num_birds)<-c("hour", "numbirds")

m11<- gamm(numbirds~s(hour), data = num_birds, family = poisson)

plot(m11$gam)
